# Supplementary material for: Factors Contributing to Successful Spontaneous Dog–Human Cooperation
Source: Animals (Basel). 2023 Jul 23;13(14):2390. doi: 10.3390/ani13142390 (PMC10376063; doi:10.3390/ani13142390)
Supplement: Supplementary file 1 [file animals-13-02390-s001.zip]

Archive with 1 entries (1 files):
- animals-2447782-supplementary.pdf
